# Supplementary material for: Artificial Intelligence for Early Detection of Chest Nodules in X-ray Images
Source: Biomedicines. 2022 Nov 7;10(11):2839. doi: 10.3390/biomedicines10112839 (PMC9687210; doi:10.3390/biomedicines10112839)
Supplement: Supplementary file 1 [file biomedicines-10-02839-s001.zip]

Archive with 1 entries (1 files):
- biomedicines-1970072-supplementary.pdf
